# Supplementary material for: Rank-dependent control of tuft and BEST4 cell development in the intestine
Source: Nat Commun. 2026 May 19;17:6609. doi: 10.1038/s41467-026-73293-9 (PMC13381698; doi:10.1038/s41467-026-73293-9)
Supplement: Supplementary file 4 — Supplementary Data 1 [file 41467_2026_73293_MOESM4_ESM.xlsx]

## Sheet: Sheet1
Relative expression (represented as log2 Fold Change) of immune related genes in rank mutants relative to wildtype siblings.
log2FC	ensembl	GENE
2.65222	ENSDARG00000092883	ifi44c1
2.5608	ENSDARG00000076358	zmp:0000001161
2.11609	ENSDARG00000075288	nitr4a
1.76961	ENSDARG00000077557	nitr5
1.67716	ENSDARG00000043398	nitr2a
1.66767	ENSDARG00000116524	mhc2dhb
1.60378	ENSDARG00000009511	tnfa
1.49195	ENSDARG00000037758	tlr2
1.44077	ENSDARG00000031745	mhc2daa
1.4136	ENSDARG00000036628	cd74b
1.39777	ENSDARG00000009087	cd74a
1.37467	ENSDARG00000078970	il7r
1.35793	ENSDARG00000058503	flt3
1.25491	ENSDARG00000100293	arhgef15a
1.21827	ENSDARG00000055290	mpeg1.1
1.18151	ENSDARG00000056615	cybb
1.14542	ENSDARG00000062510	bcl11ba
1.05772	ENSDARG00000025847	sox12
1.0194	ENSDARG00000091233	trbc1
1.01305	ENSDARG00000058045	tlr21
0.99991	ENSDARG00000038541	ccr12a
0.977664	ENSDARG00000098700	il1b
0.966776	ENSDARG00000045391	cd226
0.948993	ENSDARG00000111357	tnfsf14
0.941711	ENSDARG00000053702	il2rgb
0.923828	ENSDARG00000069961	il21r.1
0.917901	ENSDARG00000073675	tlr8b
0.916739	ENSDARG00000102776	cxcl19
0.902391	ENSDARG00000098012	itgae.1
0.901713	ENSDARG00000110810	si:dkey-3h2.2
0.898469	ENSDARG00000010252	jak3
0.884394	ENSDARG00000067566	sftpbb
0.88071	ENSDARG00000090537	ifit11
0.874666	ENSDARG00000105438	si:ch1073-220m6.1
0.852546	ENSDARG00000043093	mpeg1.2
0.846628	ENSDARG00000037408	tbc1d10c
0.843041	ENSDARG00000104045	tlr22
0.839772	ENSDARG00000098293	si:dkey-27i16.2
0.830362	ENSDARG00000070668	cd4-1
0.813893	ENSDARG00000056535	pla2g4f.1
0.8035	ENSDARG00000089983	si:ch73-109i22.2
0.789421	ENSDARG00000099888	snn
0.783283	ENSDARG00000086897	si:dkey-7i4.1
0.777152	ENSDARG00000052826	runx3
0.773626	ENSDARG00000068858	il2rga
0.752106	ENSDARG00000061544	ano6
0.738245	ENSDARG00000037554	arhgef3l
0.730937	ENSDARG00000099518	si:ch211-119e14.1
0.727879	ENSDARG00000075327	dock10
0.694241	ENSDARG00000044561	ccr7
0.686084	ENSDARG00000057787	itgae.2
0.675789	ENSDARG00000075383	gramd1ba
0.665412	ENSDARG00000055493	hic1
0.665292	ENSDARG00000086457	tnfaip8l1
0.664076	ENSDARG00000100383	il10ra
0.657603	ENSDARG00000023058	foxo3a
0.655435	ENSDARG00000105263	ccl36.1
0.623005	ENSDARG00000022841	ptk2ba
0.617095	ENSDARG00000089821	si:dkey-9k7.3
0.611587	ENSDARG00000009336	aif1l
0.589982	ENSDARG00000001807	tnfrsf21
0.539697	ENSDARG00000005481	nfkbiaa
0.533603	ENSDARG00000038687	nfkb2
0.527991	ENSDARG00000003250	pik3cd
0.526055	ENSDARG00000016065	tlr3
0.491894	ENSDARG00000054823	id3
0.429458	ENSDARG00000016774	plekho2
0.428664	ENSDARG00000074245	spen
0.386792	ENSDARG00000069934	parp4
-0.325279	ENSDARG00000103713	cd248a
-0.707257	ENSDARG00000099148	bzw1b
-1.31882	ENSDARG00000077809	il13
-1.86611	ENSDARG00000087804	tnfrsf11a
-2.3075	ENSDARG00000104398	si:ch73-343g19.4
-2.45095	ENSDARG00000039439	il22ra2
-3.41576	ENSDARG00000104332	cdh28
-3.51116	ENSDARG00000103642	pglyrp6
