# Supplementary material for: Rank-dependent control of tuft and BEST4 cell development in the intestine
Source: Nat Commun. 2026 May 19;17:6609. doi: 10.1038/s41467-026-73293-9 (PMC13381698; doi:10.1038/s41467-026-73293-9)
Supplement: Supplementary file 6 — Source Data [file 41467_2026_73293_MOESM6_ESM.xlsx]

## Sheet: Fig. 1I
Probe	Percent of Epithelial Cells
pou2f3_alox5a	0.526316
pou2f3_alox5a	0
pou2f3_alox5a	0
pou2f3_alox5a	0
pou2f3_alox5a	0.925926
pou2f3_alox5a	0.840336
pou2f3_alox5a	2.52101
pou2f3_alox5a	2.73224
pou2f3_alox5a	1.26582
pou2f3_alox5a	1.1976
pou2f3_alox5a	0.843882
pou2f3_alox5a	0.851064
pou2f3_alox5a	1.11732
pou2f3_alox5a	0.943396
pou2f3_alox5a	2.21239
pou2f3_alox5a	3.18471
pou2f3_alox5a	0
pou2f3_alox5a	0.555556
pou2f3_alox5a	2.08333
pou2f3_alox5a	0.813008
pou2f3_alox5a	1.42857
pou2f3_alox5a	1.05263
pou2f3_alox5a	1.26263
pou2f3_alox5a	1.05263
pou2f3_alox5a	0.58651
pou2f3_alox5a	0
pou2f3_alox5a	0.452489
pou2f3_alox5a	0.584795
pou2f3_alox5a	0
pou2f3_alox5a	1.02564
pou2f3_alox5a	0.636943
pou2f3_alox5a	2
pou2f3_alox5a	1.41509
pou2f3_alox5a	2
pou2f3_alox5a	0.44843
pou2f3_alox5a	1.13636
pou2f3_alox5a	1.40187
pou2f3_alox5a	1.21457
pou2f3_alox5a	1.0453
pou2f3_alox5a	0.623053
pou2f3_alox5a	0.970874
pou2f3_alox5a	1.0582
pou2f3_alox5a	1.47059
pou2f3_alox5a	1.67364
pou2f3_alox5a	1.23457
pou2f3_pdia2	0
pou2f3_pdia2	0
pou2f3_pdia2	0
pou2f3_pdia2	0
pou2f3_pdia2	1.38889
pou2f3_pdia2	0
pou2f3_pdia2	0
pou2f3_pdia2	0
pou2f3_pdia2	0.632911
pou2f3_pdia2	0.598802
pou2f3_pdia2	0.421941
pou2f3_pdia2	0.425532
pou2f3_pdia2	0
pou2f3_pdia2	0
pou2f3_pdia2	0
pou2f3_pdia2	0
pou2f3_pdia2	0
pou2f3_pdia2	0
pou2f3_pdia2	0
pou2f3_pdia2	0
pou2f3_pdia2	0
pou2f3_pdia2	0
pou2f3_pdia2	0
pou2f3_pdia2	0
pou2f3_pdia2	0
pou2f3_pdia2	0
pou2f3_pdia2	0
pou2f3_pdia2	0
pou2f3_pdia2	0.625
pou2f3_pdia2	0
pou2f3_pdia2	0.636943
pou2f3_pdia2	0.666667
pou2f3_pdia2	0.471698
pou2f3_pdia2	3
pou2f3_pdia2	0
pou2f3_pdia2	0
pou2f3_pdia2	0
pou2f3_pdia2	0
pou2f3_pdia2	0.696864
pou2f3_pdia2	0
pou2f3_pdia2	0
pou2f3_pdia2	0.529101
pou2f3_pdia2	0.735294
pou2f3_pdia2	0
pou2f3_pdia2	0
alox5a_pdia2	0
alox5a_pdia2	0
alox5a_pdia2	0
alox5a_pdia2	0
alox5a_pdia2	0
alox5a_pdia2	0
alox5a_pdia2	0
alox5a_pdia2	0
alox5a_pdia2	0
alox5a_pdia2	0
alox5a_pdia2	0
alox5a_pdia2	0
alox5a_pdia2	0
alox5a_pdia2	0
alox5a_pdia2	0
alox5a_pdia2	0
alox5a_pdia2	0
alox5a_pdia2	0
alox5a_pdia2	0
alox5a_pdia2	0
alox5a_pdia2	0
alox5a_pdia2	0
alox5a_pdia2	0
alox5a_pdia2	0
alox5a_pdia2	0
alox5a_pdia2	0
alox5a_pdia2	0
alox5a_pdia2	0
alox5a_pdia2	0
alox5a_pdia2	0
alox5a_pdia2	0
alox5a_pdia2	0
alox5a_pdia2	0
alox5a_pdia2	0
alox5a_pdia2	0
alox5a_pdia2	0
alox5a_pdia2	0.46729
alox5a_pdia2	0
alox5a_pdia2	0
alox5a_pdia2	0
alox5a_pdia2	0.485437
alox5a_pdia2	0
alox5a_pdia2	0
alox5a_pdia2	0
alox5a_pdia2	0
pou2f3_alox5a_pdia2	0
pou2f3_alox5a_pdia2	0
pou2f3_alox5a_pdia2	0
pou2f3_alox5a_pdia2	0
pou2f3_alox5a_pdia2	0
pou2f3_alox5a_pdia2	0
pou2f3_alox5a_pdia2	0
pou2f3_alox5a_pdia2	0
pou2f3_alox5a_pdia2	0
pou2f3_alox5a_pdia2	0
pou2f3_alox5a_pdia2	0
pou2f3_alox5a_pdia2	0
pou2f3_alox5a_pdia2	0
pou2f3_alox5a_pdia2	0.943396
pou2f3_alox5a_pdia2	0
pou2f3_alox5a_pdia2	0
pou2f3_alox5a_pdia2	0
pou2f3_alox5a_pdia2	0
pou2f3_alox5a_pdia2	0
pou2f3_alox5a_pdia2	0
pou2f3_alox5a_pdia2	0
pou2f3_alox5a_pdia2	0
pou2f3_alox5a_pdia2	0
pou2f3_alox5a_pdia2	0
pou2f3_alox5a_pdia2	0
pou2f3_alox5a_pdia2	0
pou2f3_alox5a_pdia2	0
pou2f3_alox5a_pdia2	0
pou2f3_alox5a_pdia2	0
pou2f3_alox5a_pdia2	0.512821
pou2f3_alox5a_pdia2	0
pou2f3_alox5a_pdia2	0
pou2f3_alox5a_pdia2	0.471698
pou2f3_alox5a_pdia2	0
pou2f3_alox5a_pdia2	0
pou2f3_alox5a_pdia2	0
pou2f3_alox5a_pdia2	0
pou2f3_alox5a_pdia2	0
pou2f3_alox5a_pdia2	0
pou2f3_alox5a_pdia2	0
pou2f3_alox5a_pdia2	0
pou2f3_alox5a_pdia2	0
pou2f3_alox5a_pdia2	0
pou2f3_alox5a_pdia2	0
pou2f3_alox5a_pdia2	0

## Sheet: Fig. 3C
Genotype	Body Length (mm)
rank WT	18		ANOVA
rank WT	19
rank WT	17.5		Comparison	p-value
rank WT	16		Body length (mm) in rank WT and rank-/-	0.02319
rank WT	17
rank-/-	16
rank-/-	16
rank-/-	16
rank-/-	13
rank-/-	13

## Sheet: Fig. 3D
Genotype	Intestine Length (mm)
rank WT	14		ANOVA
rank WT	13
rank WT	17		Comparison	p-value
rank WT	13		Intestine length (mm) in rank WT and rank-/-	0.009595
rank WT	14
rank-/-	11
rank-/-	13
rank-/-	11
rank-/-	9
rank-/-	8.5

## Sheet: Fig. 3F
Genotype	rank:GFP+ cells/larval gut
rank WT	27		ANOVA
rank WT	21
rank WT	24		Comparison	p-value
rank WT	16		rank:GFP+ cells/larval gut in rank WT and rank-/-	9.24881e-11
rank WT	23
rank WT	17
rank WT	34
rank WT	14
rank WT	16
rank WT	17
rank WT	25
rank WT	30
rank WT	29
rank WT	20
rank WT	22
rank-/-	8
rank-/-	4
rank-/-	6
rank-/-	9
rank-/-	5
rank-/-	3
rank-/-	7
rank-/-	1
rank-/-	2
rank-/-	2
rank-/-	9
rank-/-	2
rank-/-	1
rank-/-	5

## Sheet: Fig. 3G
Genotype	rank:GFP+ cells/100um fold
rank WT	11.5854		ANOVA
rank WT	10.7843
rank WT	13.0719		Comparison	p-value
rank WT	2.08333		rank:GFP+ cells/100um fold length in rank WT and rank-/-	1.62688e-09
rank WT	9.32642
rank WT	7.51174
rank WT	3.48259
rank WT	5.95745
rank WT	3.90625
rank WT	3.33333
rank WT	4.36893
rank WT	4.0201
rank WT	5.39216
rank WT	3.33333
rank WT	3.06122
rank WT	4.04858
rank WT	3.42466
rank WT	0.561798
rank WT	3.84615
rank WT	2.17391
rank WT	1.20482
rank WT	4.32099
rank WT	2.71739
rank WT	2.77778
rank WT	4.87805
rank-/-	0
rank-/-	0
rank-/-	0.775194
rank-/-	0
rank-/-	0
rank-/-	0
rank-/-	0
rank-/-	0
rank-/-	0
rank-/-	0
rank-/-	0
rank-/-	0
rank-/-	0
rank-/-	0.819672
rank-/-	0
rank-/-	0
rank-/-	0
rank-/-	0
rank-/-	0
rank-/-	0
rank-/-	0
rank-/-	0
rank-/-	0
rank-/-	0
rank-/-	0

## Sheet: Fig. 3H
Genotype	pou2f3+ cells/larval gut
rank WT	18		ANOVA
rank WT	11
rank WT	13		Comparison	p-value
rank WT	10		pou2f3+ cells/larval gut in rank WT and rank-/-	6.00448e-13
rank WT	12
rank WT	11
rank WT	15
rank WT	14
rank WT	15
rank WT	11
rank WT	17
rank WT	14
rank WT	13
rank WT	8
rank WT	9
rank-/-	4
rank-/-	3
rank-/-	2
rank-/-	2
rank-/-	1
rank-/-	2
rank-/-	0
rank-/-	0
rank-/-	4
rank-/-	4
rank-/-	0
rank-/-	0
rank-/-	2
rank-/-	0

## Sheet: Fig. 3I
Genotype	f-actin+ IECs/100um fold length
rank WT	0.609756		ANOVA
rank WT	1.47059
rank WT	1.30719		Comparison	p-value
rank WT	0		f-actin+ IECs/100um fold length in rank WT and rank-/-	1.2708e-06
rank WT	0.518135
rank WT	1.40845
rank WT	0
rank WT	1.2766
rank WT	0
rank WT	0.555556
rank WT	0
rank WT	0.502513
rank WT	0.980392
rank WT	0.666667
rank WT	0
rank WT	0
rank WT	0.684932
rank WT	0
rank WT	0.549451
rank WT	0
rank WT	0
rank WT	1.23457
rank WT	1.08696
rank WT	0.925926
rank WT	1.46341
rank-/-	0
rank-/-	0
rank-/-	0
rank-/-	0
rank-/-	0
rank-/-	0
rank-/-	0
rank-/-	0
rank-/-	0
rank-/-	0
rank-/-	0
rank-/-	0
rank-/-	0
rank-/-	0
rank-/-	0
rank-/-	0
rank-/-	0
rank-/-	0
rank-/-	0
rank-/-	0
rank-/-	0
rank-/-	0
rank-/-	0
rank-/-	0
rank-/-	0

## Sheet: Fig. 4F
Genotype	Lcp1+ cells/micron
rank-/-	0.16109		ANOVA
rank-/-	0.163448
rank-/-	0.270096		Comparison	p-value
rank-/-	0.204204		Lcp1+ leukocytes in rank WT and rank-/- intestine	0.0128
rank-/-	0.160788
rank-/-	0.165138
rank-/-	0.311127
rank-/-	0.344108
rank-/-	0.234683
rank-/-	0.28185
rank-/-	0.211725
rank-/-	0.164572
rank-/-	0.239872
rank-/-	0.0986826
rank-/-	0.23426
rank-/-	0.317622
rank-/-	0.26701
rank-/-	0.201506
rank-/-	0.0974586
rank-/-	0.316475
rank-/-	0.181906
rank-/-	0.248502
rank-/-	0.110567
rank-/-	0.138428
rank-/-	0.115789
rank WT	0.250895
rank WT	0.172386
rank WT	0.106096
rank WT	0.168727
rank WT	0.0688529
rank WT	0.18962
rank WT	0.149498
rank WT	0.193972
rank WT	0.224641
rank WT	0.197414
rank WT	0.142669
rank WT	0.108363
rank WT	0.164025
rank WT	0.211904
rank WT	0.345307
rank WT	0.133417
rank WT	0.300473
rank WT	0.241807
rank WT	0.15201
rank WT	0.285637
rank WT	0.326239
rank WT	0.359904
rank WT	0.454358
rank WT	0.0866501
rank WT	0.226657
rank WT	0.213601
rank WT	0.247523
rank WT	0.0842612
rank WT	0.121487
rank WT	0.177625
rank WT	0.144916
rank WT	0.145856
rank WT	0.0841312
rank WT	0.134974
rank WT	0.124975
rank WT	0.109132
rank WT	0.115259
rank WT	0.117331
rank WT	0.126271
rank WT	0.0875388
rank WT	0.0750842
rank WT	0.0647892
rank WT	0.104808
rank WT	0.231012
rank WT	0.0840795
rank WT	0.258684
rank WT	0.234393
rank WT	0.178399
rank WT	0.261975
rank WT	0.214576
rank WT	0.13285
rank WT	0.136495
rank WT	0.25905
rank WT	0.183519
rank WT	0.187673
rank WT	0.168471
rank WT	0.167036
rank WT	0.262559
rank WT	0.176069
rank WT	0.0747328
rank WT	0.0614003
rank WT	0.0951454
rank WT	0.140162
rank WT	0.227611
rank WT	0.18115
rank WT	0.237142
rank WT	0.264618
rank WT	0.402815
rank WT	0.270933
rank WT	0.378414
rank WT	0.301819
rank WT	0.250486
rank WT	0.183673
rank WT	0.254459
rank WT	0.139342
rank WT	0.382474
rank WT	0.282123
rank WT	0.222845
rank WT	0.257736
rank WT	0.510874
rank WT	0.200366
rank-/-	0.202727
rank-/-	0.324697
rank-/-	0.281221
rank-/-	0.179496
rank-/-	0.390187
rank-/-	0.335573
rank-/-	0.390898
rank-/-	0.242107
rank-/-	0.223371
rank-/-	0.330877
rank-/-	0.227521
rank-/-	0.171201
rank-/-	0.398507
rank-/-	0.27331
rank-/-	0.216134
rank-/-	0.181368
rank-/-	0.249296
rank-/-	0.279203
rank-/-	0.355174
rank-/-	0.227897
rank-/-	0.229922
rank-/-	0.264723
rank-/-	0.134462
rank-/-	0.346012
rank-/-	0.300091
rank-/-	0.137775
rank-/-	0.218964
rank-/-	0.241554
rank-/-	0.578953
rank-/-	0.182922
rank-/-	0.268558
rank-/-	0.268758
rank-/-	0.218166
rank-/-	0.31386
rank-/-	0.2763
rank-/-	0.327855
rank-/-	0.230796
rank-/-	0.192191
rank-/-	0.49734
rank-/-	0.358949
rank-/-	0.377918
rank-/-	0.20332
rank-/-	0.301157
rank-/-	0.123512
rank-/-	0.240217
rank-/-	0.214644
rank-/-	0.138809
rank-/-	0.0857949
rank-/-	0.100963
rank-/-	0.123525
rank-/-	0.188864
rank-/-	0.152644
rank-/-	0.050554
rank-/-	0.0937923
rank-/-	0.278865
rank-/-	0.2145
rank-/-	0.243555
rank-/-	0.086547
rank-/-	0.222662
rank-/-	0.152399
rank-/-	0.191565
rank-/-	0.179153
rank-/-	0.130297
rank-/-	0.264055
rank-/-	0.26231
rank-/-	0.237995
rank-/-	0.168717
rank-/-	0.227323
rank-/-	0.206856
rank-/-	0.295606

## Sheet: Fig. 5C
Genotype	Percent alox5a+ cells in Anterior	Percent pdia2+ cells in Anterior
rank-/-	0.70922	0		ANOVA
rank-/-	3.87597	3.87597
rank-/-	0	1.25		Comparison	p-value
rank-/-	1.50376	3.7594		Percent alox5a+ cells in rank WT vs rank-/-	0.0289
rank-/-	0.840336	1.68067		Percent pdia2+ cells in rank WT vs rank-/-	0.01654
rank-/-	0	5.43478
rank-/-	0	0
rank-/-	1.52672	3.05344
rank-/-	0.636943	7.64331
rank-/-	0	0
rank-/-	1.66667	3.33333
rank-/-	0.763359	2.29008
rank-/-	2.02703	3.37838
rank-/-	1.51515	3.0303
rank-/-	0.689655	1.37931
rank-/-	2.11268	1.40845
rank-/-	0.909091	0.909091
rank-/-	2.27273	0
rank-/-	0.877193	3.50877
rank-/-	0.787402	0
rank-/-	1.63934	0
rank-/-	0	3.36134
rank-/-	0	3.14961
rank-/-	0	0
rank-/-	0.952381	0.952381
rank-/-	0	0
rank-/-	0	0
rank-/-	0	4.31034
rank-/-	0	1.55039
rank-/-	0	0
rank-/-	0	5.42169
rank-/-	0.763359	3.81679
rank-/-	0.990099	2.9703
rank WT	0.649351	6.49351
rank WT	1.45985	2.91971
rank WT	4.2735	3.4188
rank WT	0.970874	2.91262
rank WT	0	0
rank WT	0.769231	10.7692
rank WT	0	6.29921
rank WT	0	3.7037
rank WT	5.37634	9.67742
rank WT	0	2.7027
rank WT	2.04082	2.04082
rank WT	0	0.746269
rank WT	1.94805	0
rank WT	1.875	3.125
rank WT	1.21212	1.81818
rank WT	2.06186	2.57732
rank WT	5.43478	1.08696
rank WT	0.769231	5.38462
rank WT	1.45985	1.45985
rank WT	2.0202	2.0202
rank WT	0.75188	3.00752
rank WT	2	1
rank WT	1.11111	4.44444
rank WT	0	0
rank WT	2.32558	6.97674
rank WT	2.7027	3.6036
rank WT	2.94118	1.47059
rank WT	1.65289	0.826446
rank WT	2.43902	2.43902
rank WT	1.72414	3.44828
rank WT	2.41935	4.03226
rank WT	0	5.96026
rank WT	0	0
rank WT	0.714286	5.71429
rank WT	0	2.67857
rank WT	1.65289	7.43802
rank WT	0	1.42857
rank WT	1.27389	7.00637
rank WT	0.806452	5.64516
rank WT	0	3.33333

## Sheet: Fig. 5D
Genotype	Percent alox5a+ cells in Middle	Percent pdia2+ cells in Middle
rank-/-	1.85185	6.48148
rank-/-	1.28205	0			ANOVA
rank-/-	1.63934	3.27869
rank-/-	0.775194	1.55039			Comparison	p-value
rank-/-	0.649351	1.94805			Percent alox5a+ cells in rank WT vs rank-/-	0.006183
rank-/-	0.840336	5.88235			Percent pdia2+ cells in rank WT vs rank-/-	0.8412
rank-/-	1.05263	0
rank-/-	1.49254	2.23881
rank-/-	0.862069	1.72414
rank-/-	2.91971	3.64964
rank-/-	2.85714	5.71429
rank-/-	1.96078	3.92157
rank-/-	0.869565	3.47826
rank-/-	1.94805	0
rank-/-	2.5	5.83333
rank-/-	1.44928	3.62319
rank-/-	3.38983	1.69492
rank-/-	0	1.94175
rank-/-	0.662252	1.3245
rank-/-	0	3.14961
rank-/-	0	1.16279
rank-/-	0.609756	1.82927
rank-/-	0	2.38095
rank-/-	0	2.35294
rank-/-	0	5.12821
rank-/-	0.70922	2.83688
rank-/-	1.29032	7.09677
rank-/-	0	7.5
rank-/-	0	3.28947
rank WT	4.80769	2.88462
rank WT	1.76991	2.65487
rank WT	1.38889	2.77778
rank WT	1.94805	5.84416
rank WT	2.08333	2.08333
rank WT	2.52101	6.72269
rank WT	3.125	11.4583
rank WT	0	1.80995
rank WT	0	0.628931
rank WT	2.05479	1.36986
rank WT	0.438596	2.63158
rank WT	0	2.06612
rank WT	0.641026	1.28205
rank WT	0.609756	3.04878
rank WT	2.22222	0.740741
rank WT	1.76991	2.65487
rank WT	3.38983	4.23729
rank WT	2.46305	4.92611
rank WT	1.3986	4.8951
rank WT	3.30579	1.65289
rank WT	2.30769	2.30769
rank WT	0.684932	0.684932
rank WT	5	3.33333
rank WT	2.06897	2.06897
rank WT	2.88462	0.961538
rank WT	3.7037	2.77778
rank WT	3.06122	0
rank WT	1.06383	6.38298
rank WT	0.735294	2.20588
rank WT	1.01523	5.58376
rank WT	2.30769	4.61538
rank WT	0.854701	6.83761

[truncated: 8 more sheets: Fig. 5E, Fig. 7D, Fig. 7E, Fig. 8C, Fig. 8F, Fig. 8H, Fig. 8I, Supplementary Fig. S3]
